# Supplementary material for: Effect of Phytopreparations Based on Bioreactor-Grown Cell Biomass of Dioscorea deltoidea, Tribulus terrestris and Panax japonicus on Carbohydrate and Lipid Metabolism in Type 2 Diabetes Mellitus
Source: Nutrients. 2021 Oct 26;13(11):3811. doi: 10.3390/nu13113811 (PMC8617789; doi:10.3390/nu13113811)
Supplement: Supplementary file 1 [file nutrients-13-03811-s001.zip]

Archive with 1 entries (1 files):
- nutrients-1313891-supplementary.pdf
